# Supplementary material for: A Single Lesson on Dietary Education Improves Dietary Knowledge in Adults with Type 2 Diabetes: A Real-Life Monocentric Italian Study
Source: Nutrients. 2025 Mar 26;17(7):1139. doi: 10.3390/nu17071139 (PMC11990264; doi:10.3390/nu17071139)
Supplement: Supplementary file 1 [file nutrients-17-01139-s001.zip]

Archive with 2 entries (2 files):
- Supplementary material Questionnaire S1.pdf
- Supplementary material Questionnaire S2.pdf
